# Supplementary material for: Effects of Intraoperative Dexmedetomidine Infusion on Postoperative Pain after Craniotomy: A Narrative Review
Source: Brain Sci. 2021 Dec 11;11(12):1636. doi: 10.3390/brainsci11121636 (PMC8699313; doi:10.3390/brainsci11121636)
Supplement: Supplementary file 1 [file brainsci-11-01636-s001.zip]

Archive with 2 entries (2 files):
- Suppl table S1 GRADE table brain science.pdf
- Supplementary file S1.pdf
